# Supplementary material for: Genomic Characterisation of a Novel Avipoxvirus Isolated from an Endangered Northern Royal Albatross (Diomedea sanfordi)
Source: Pathogens. 2021 May 9;10(5):575. doi: 10.3390/pathogens10050575 (PMC8151833; doi:10.3390/pathogens10050575)
Supplement: Supplementary file 1 [file pathogens-10-00575-s001.zip]

Archive with 1 entries (1 files):
- pathogens-1202557-supplementary.pdf
